# Supplementary material for: Enteric populations of Escherichia coli are likely to be resistant to phages due to O antigen expression
Source: mSphere. 2026 Jul 6;11(7):e00386-26. doi: 10.1128/msphere.00386-26 (PMC13410980; doi:10.1128/msphere.00386-26)
Supplement: File S1 — E. coli genome quality statistics. [file msphere.00386-26-s0001.csv]

sample	raw_total_reads	raw_total_bases	raw_q30_rate_pct	trimmed_total_reads	trimmed_total_bases	trimmed_q30_rate_pct	assembly_contigs_ge_500bp	assembly_total_length_bp	assembly_n50_bp	assembly_largest_contig_bp	assembly_gc_pct	mapped_reads	mapped_reads_pct	coverage_mean_depth_x	coverage_breadth_ge_1x_pct	theoretical_coverage_x	kraken2_classified_pct	kraken2_bacteria_pct	kraken2_enterobacterales_pct	kraken2_enterobacteriaceae_pct	kraken2_escherichia_genus_pct	kraken2_top_species	kraken2_top_species_pct	kraken2_ecoli_pct	kraken2_non_ecoli_species_ge_1pct	kraken2_contamination_flag_ge_1pct
SRR26400266	5536376	835992776	93.6208	5501796	797316255	94.1522	95	4693259	124542	432609	50.74	5492312	99.67	168.305051	99.970461	169.8854	93.7900	91.5100	89.1000	86.9800	2.6300	Escherichia coli	1.7000	1.7000		no
SRR26400267	5229980	789726980	92.4486	5185052	748100236	93.1163	78	4695277	138447	432782	50.73	5169645	99.55	157.521595	99.944500	159.3304	93.2700	90.8300	88.4300	86.2200	2.7100	Escherichia coli	1.7800	1.7800		no
SRR26400268	5339142	806210442	93.8398	5308230	753507314	94.5302	237	5243754	61451	223228	50.71	5311547	99.64	141.139036	99.927747	143.6962	92.4900	87.8800	84.3000	80.9300	24.0500	Escherichia coli	15.8500	15.8500		no
SRR26400269	3246296	490190696	93.4661	3221912	467648544	94.0339	239	5232200	74632	256097	50.65	3263316	99.67	86.486035	99.804667	89.3790	93.8100	88.2200	81.9500	77.4300	24.2700	Escherichia coli	16.4200	16.4200		no
SRR26400271	9080138	1352958789	94.5726	9035670	1331486339	94.7567	100	4505985	107542	217113	50.91	9031726	99.85	292.305491	99.971048	295.4928	95.7200	95.0300	91.9900	89.8600	5.0900	Escherichia coli	4.4300	4.4300		no
SRR26400272	5990970	904636470	93.4792	5967998	842782628	94.0162	234	5370197	84341	390928	50.61	5961640	99.66	154.104623	99.971235	156.9370	92.2900	88.8700	84.7800	81.6400	22.6900	Escherichia coli	14.9400	14.9400		no
SRR26400273	5926636	894922036	94.1994	5904690	829517290	94.7706	209	5288752	75318	307276	50.66	5896731	99.65	153.802769	99.953748	156.8456	91.9200	88.8900	85.4300	82.2500	22.8300	Escherichia coli	14.8700	14.8700		no
SRR26400274	5479584	827417184	93.6198	5464182	774780406	94.1444	90	4748529	118694	328625	50.63	5454175	99.71	161.994475	99.974629	163.1622	92.1800	91.0600	89.0600	87.5200	24.4800	Escherichia coli	13.5000	13.5000		no
SRR26400275	4051130	611720630	93.6475	4032864	576424824	94.1210	81	4698009	146281	311777	50.72	4038356	99.72	121.416550	99.949626	122.6956	93.0200	90.3200	87.6100	84.4200	2.8600	Escherichia coli	1.8800	1.8800		no
SRR26400276	5886356	888839756	93.2392	5856630	843668136	93.8505	92	5115637	140079	417694	50.55	5840937	99.64	163.650403	99.977725	164.9195	93.2200	91.0500	89.1100	87.2200	21.5600	Escherichia coli	16.9500	16.9500		no
SRR26400277	6563904	991149504	93.9984	6539122	923731018	94.6086	63	4755550	146502	504633	50.62	6524952	99.69	192.943495	99.983418	194.2427	92.0500	91.2500	89.2000	87.6500	23.7700	Escherichia coli	14.0200	14.0200		no
SRR26400278	5242838	791668538	94.0266	5212740	729354958	94.6908	219	5372788	78698	381489	50.60	5201506	99.58	133.016377	99.959395	135.7498	91.7400	88.4000	84.9900	81.8100	22.5700	Escherichia coli	14.7700	14.7700		no
SRR26400279	6040272	912081072	93.2466	6024284	839922758	93.7727	212	5373178	74945	218033	50.60	6014641	99.64	153.218510	99.968857	156.3177	91.5100	88.3400	84.8900	81.7400	22.4300	Escherichia coli	14.6400	14.6400		no
SRR26400280	7085644	1069932244	93.7666	7049400	983084733	94.3324	217	5378528	78740	228985	50.60	7031814	99.57	179.236558	99.959604	182.7795	91.4600	88.2300	84.9300	81.7600	22.5100	Escherichia coli	14.7300	14.7300		no
SRR26400281	5623166	849098066	93.5204	5603360	794659428	94.0995	214	5373126	75318	381539	50.60	5596329	99.68	145.074938	99.961440	147.8952	92.3800	89.2500	86.2400	82.9900	23.5800	Escherichia coli	15.4300	15.4300		no
SRR26400282	6107632	922252432	93.8476	6077304	864228830	94.4770	111	4941333	131007	402045	50.77	6062401	99.66	173.602187	99.975805	174.8979	92.5200	90.6300	88.3100	85.6200	24.4900	Escherichia coli	19.3500	19.3500		no
SRR26400283	5780234	872815334	93.8727	5749882	822742830	94.4332	252	5366094	69133	263777	50.63	5744814	99.68	150.279605	99.934036	153.3225	93.0700	89.6600	85.8200	82.7000	23.7800	Escherichia coli	15.6800	15.6800		no
SRR26400284	4739082	715601382	93.5277	4717266	678921007	93.9582	280	5364442	63789	263777	50.65	4713332	99.72	124.264955	99.942567	126.5595	93.3900	90.0800	86.4800	83.5200	24.2600	Escherichia coli	16.0000	16.0000		no
SRR26400285	5363032	809817832	92.8524	5345412	767125668	93.3359	256	5360321	74027	390892	50.64	5340545	99.71	140.485893	99.943530	143.1119	93.1600	89.8300	86.2500	83.3000	23.9600	Escherichia coli	15.7800	15.7800		no
SRR26400286	5878964	887723564	93.9206	5846190	824504869	94.6605	94	4695674	138778	391959	50.73	5832532	99.64	173.957353	99.977437	175.5882	92.2300	90.0400	87.2100	85.0100	2.4200	Escherichia coli	1.5500	1.5500		no
SRR26400287	4863072	734323872	93.8390	4834334	682180755	94.4155	260	5271540	87534	263790	50.68	4831488	99.63	126.331570	99.882801	129.4082	92.2300	88.6100	84.2500	80.8300	23.0500	Escherichia coli	15.2100	15.2100		no
SRR26400288	5491312	829188112	93.9592	5462376	774360160	94.5517	252	5359556	74027	381670	50.63	5455928	99.66	141.399455	99.935353	144.4821	92.5000	89.0000	85.0500	81.8800	23.2600	Escherichia coli	15.3300	15.3300		no
SRR26400289	6329464	955749064	92.6647	6304794	908566508	93.0917	235	5366817	88494	263777	50.60	6304477	99.74	165.836774	99.939679	169.2934	93.4100	89.8700	86.0000	82.8500	24.5700	Escherichia coli	16.2800	16.2800		no
SRR26400290	5515290	832808790	93.5641	5489932	781456427	94.2140	158	5093944	92272	277362	50.56	5486517	99.67	151.014594	99.969158	153.4089	92.7000	90.2000	85.7900	83.1000	4.8700	Escherichia coli	3.9400	3.9400		no
SRR26400291	4331426	654045326	93.7417	4307570	620142553	94.2186	113	5095339	172729	370211	50.53	4308936	99.69	120.003612	99.913752	121.7078	93.3600	90.2300	87.3100	84.1300	21.2000	Escherichia coli	16.8400	16.8400		no
SRR26400292	5665922	855554222	93.5212	5629578	797548657	94.2478	103	4822040	134888	396172	50.65	5611809	99.57	163.216917	99.980507	165.3965	91.7900	89.3500	86.1400	84.5000	4.0400	Escherichia coli	3.4000	3.4000		no
SRR26400293	4468234	674703334	94.1148	4443468	611336742	94.8136	142	5099777	125060	318919	50.56	4428558	99.56	118.561235	99.989275	119.8752	90.7600	88.6800	86.1100	83.6000	17.9200	Escherichia coli	13.8600	13.8600		no
SRR26400294	5205436	786020836	93.5398	5182942	738545643	94.1528	137	5104888	120890	282546	50.55	5174995	99.70	143.166072	99.929248	144.6742	92.7600	90.1400	87.8000	85.1800	20.2000	Escherichia coli	15.7100	15.7100		no
SRR26400295	5924510	894601010	94.1441	5887106	851468607	94.6035	124	5106899	127516	365124	50.56	5875394	99.68	165.032826	99.958493	166.7291	93.6700	91.3800	89.1900	86.7800	21.0900	Escherichia coli	16.4300	16.4300		no
SRR26400296	5648132	852867932	93.6761	5627376	809978351	94.1072	96	4741044	151779	353335	50.65	5618458	99.75	169.545726	99.968304	170.8439	93.1200	92.2700	90.6900	89.2800	25.7400	Escherichia coli	14.5600	14.5600		no
SRR26400297	3827616	577970016	93.7294	3812594	499776934	94.7838	340	5230858	55845	223792	50.72	3802017	99.47	93.615905	99.957607	95.5440	88.3000	84.2300	80.5300	77.1300	20.0200	Escherichia coli	12.9400	12.9400		no
SRR26400298	6013048	907970248	93.6294	5985900	848654276	94.2025	103	4690815	108034	297756	50.74	5972337	99.67	179.229083	99.977996	180.9183	92.4700	90.3200	87.5300	85.3500	2.4300	Escherichia coli	1.5700	1.5700		no
SRR26400299	5807578	876944278	93.6870	5782058	823594738	94.1819	233	5253232	66185	256095	50.72	5779545	99.69	154.483459	99.960776	156.7787	92.7000	89.0200	85.8300	82.9100	24.2700	Escherichia coli	15.9300	15.9300		no
SRR26400300	5600230	845634730	93.7354	5568578	789770379	94.3114	82	4741764	140236	361437	50.65	5553041	99.63	165.003324	99.975688	166.5562	92.1300	91.2500	89.4700	87.9300	24.4100	Escherichia coli	13.7500	13.7500		no
SRR26400301	4479856	676458256	93.8450	4449924	651907105	94.2913	112	4742050	112557	254954	50.66	4444192	99.72	136.341758	99.964217	137.4737	94.2700	93.4100	92.1800	91.0000	28.5900	Escherichia coli	16.5000	16.5000		no
SRR26400302	3763938	568354638	93.3940	3735496	533742521	94.1075	130	4974764	130310	263405	50.60	3736199	99.61	105.703997	99.945655	107.2900	92.8000	88.6600	86.9000	85.3900	6.2200	Escherichia coli	4.1500	4.1500		no
SRR26400303	4073042	615029342	93.8296	4048672	580311599	94.3804	75	4744651	174327	409000	50.63	4047774	99.68	121.335382	99.993540	122.3086	92.8500	91.8400	90.4100	89.0300	27.9100	Escherichia coli	16.3800	16.3800		no
SRR26400304	5695878	860077578	93.9743	5669760	809231717	94.5187	78	4745653	177489	361437	50.63	5657114	99.68	169.112591	99.980157	170.5206	92.6000	91.7400	90.0000	88.5100	24.7900	Escherichia coli	13.9700	13.9700		no
SRR26400305	5317564	802952164	93.8585	5285028	760616853	94.4111	103	4740688	100701	304456	50.65	5273191	99.67	158.961990	99.974699	160.4444	92.9900	92.1300	90.5400	89.1200	25.6300	Escherichia coli	14.5000	14.5000		no
SRR26400306	4883504	737409104	93.9751	4854126	688790654	94.5438	79	4744316	152722	256534	50.63	4859383	99.64	143.711463	99.974834	145.1823	92.1700	91.0800	89.5500	88.1700	27.5200	Escherichia coli	16.2500	16.2500		no
SRR26400307	4973662	751022962	93.9223	4945226	711769895	94.3971	82	4748038	149928	361437	50.63	4948178	99.71	148.592984	99.970330	149.9082	93.0900	92.0700	90.6500	89.3200	28.6100	Escherichia coli	16.8300	16.8300		no
SRR26400308	4738598	715528298	93.7046	4710170	675973060	94.1799	248	5244218	62012	149056	50.69	4716863	99.67	126.449153	99.900642	128.8987	93.1000	88.2600	84.8300	81.4200	24.9100	Escherichia coli	16.4400	16.4400		no
SRR26400309	5690594	859279694	93.9595	5659702	807623965	94.6096	102	4738189	124490	324106	50.66	5646881	99.65	168.891059	99.987897	170.4499	92.5900	91.7200	90.1300	88.6800	25.4700	Escherichia coli	14.4200	14.4200		no
SRR26400310	4633456	699651856	93.7196	4607664	653653307	94.4379	93	4742957	174327	353330	50.65	4595295	99.62	136.586889	99.981487	137.8156	92.1800	91.2900	89.6400	88.1300	24.7600	Escherichia coli	13.9800	13.9800		no
SRR26400311	5502342	830853642	93.7305	5481060	772663090	94.3601	95	4743992	97679	314384	50.64	5472514	99.70	161.609239	99.989620	162.8719	91.8900	90.9600	89.3000	87.7900	24.8700	Escherichia coli	14.1600	14.1600		no
SRR26400312	6722074	1015033174	93.8194	6684726	947700914	94.4813	81	4741771	151980	361290	50.64	6665885	99.62	197.872066	99.977420	199.8622	92.1400	91.2700	89.6100	88.1200	24.6900	Escherichia coli	13.9300	13.9300		no
SRR26400313	7564282	1142206582	94.0463	7522972	1054559546	94.6585	230	5258005	66797	256095	50.70	7521098	99.61	197.359508	99.972243	200.5627	91.7500	87.8100	84.4500	81.3100	23.0600	Escherichia coli	15.0700	15.0700		no
SRR26400314	6496324	980944924	93.6771	6462192	899330908	94.5467	203	5257060	71645	256095	50.70	6460278	99.61	168.282165	99.969769	171.0711	91.4100	87.3700	83.9500	80.7200	22.7600	Escherichia coli	14.8700	14.8700		no
SRR26400315	5595346	844897246	93.1862	5556494	757779631	94.2647	257	5256068	61186	223525	50.70	5539904	99.47	141.725327	99.974488	144.1723	90.2500	86.2800	82.8100	79.5400	21.6900	Escherichia coli	14.1000	14.1000		no
SRR26400316	5711152	862383952	93.6355	5678672	789070773	94.4910	247	5242946	61186	223228	50.73	5670659	99.57	148.123838	99.984160	150.5014	91.2800	87.4500	84.1500	81.0300	22.6000	Escherichia coli	14.7200	14.7200		no
SRR26400317	5078592	766867392	93.8871	5051808	722154301	94.5381	243	5250109	65550	256095	50.72	5048091	99.66	135.519370	99.973504	137.5503	92.9000	89.2400	86.1900	83.2900	24.3100	Escherichia coli	15.9500	15.9500		no
SRR26400318	3928142	593149442	93.7520	3910464	544151925	94.4015	86	4691112	146211	328136	50.72	3912625	99.65	114.725584	99.970285	115.9964	91.5400	88.7500	85.9400	82.6200	2.5600	Escherichia coli	1.6900	1.6900		no
SRR26400319	4991976	753788376	94.1041	4966972	713642784	94.5272	247	5249813	66697	205058	50.70	4974049	99.72	133.566078	99.932134	135.9368	93.3000	88.5700	85.1700	81.8100	25.1500	Escherichia coli	16.6200	16.6200		no
SRR26400320	5526904	834562504	93.6531	5497028	784741061	94.3460	222	5254681	68999	223126	50.70	5490813	99.64	147.227735	99.973182	149.3413	92.7400	88.9900	85.8400	82.8500	24.3000	Escherichia coli	15.9800	15.9800		no
